# Supplementary material for: Detailed mapping of Bifidobacterium strain transmission from mother to infant via a dual culture-based and metagenomic approach
Source: Nat Commun. 2023 May 25;14:3015. doi: 10.1038/s41467-023-38694-0 (PMC10213049; doi:10.1038/s41467-023-38694-0)
Supplement: Supplementary file 4 — Supplementary Data 1 [file 41467_2023_38694_MOESM4_ESM.xlsx]

## Sheet: Samples used in study
Supplementary Data 1 | Summary of dyads
Dyad	EBM_1M_Shotgun	EBM_1M_Isolation	EBM_3M_Isolation	Infant_stool_1M_Shotgun	Infant_stool_1M_Isolation	Infant_stool_1W_Shotgun	Infant_stool_1W_Isolation	Infant_stool_3M_Isolation	Infant_stool_Delivery_Shotgun	Maternal_stool_1M_Shotgun	Maternal_stool_16W_Shotgun	Maternal_stool_16W_Isolation	Maternal_stool_34W_Shotgun	Maternal_stool_34W_Isolation	Maternal_oral_16W_Shotgun	HVS_16W_Shotgun	HVS_34W_Shotgun	Grand Total
PX001				1	1					1	1		1	1	1	1	1	9
PX002	1		1	1	1					1	1		1	1	1	1	1	11
PX003				1	1				1	1	1		1	1	1	1	1	10
PX004	1	1	1	1			1		1	1	1		1	1	1	1	1	13
PX005			1				1							1				3
PX006	1		1	1	1					1			1		1	1	1	9
PX007				1	1						1		1	1	1	1	1	8
PX008	1	1		1	1				1	1	1		1	1	1	1	1	12
PX009				1			1		1		1		1	1	1	1	1	9
PX010	1	1		1	1				1	1	1		1	1			1	10
PX011							1							1				2
PX012	1	1		1					1	1	1		1	1	1		1	10
PX013				1					1	1	1		1		1	1		7
PX014				1	1				1	1	1		1	1	1	1	1	10
PX015	1	1		1	1				1	1	1		1	1	1	1	1	12
PX016				1						1	1		1		1	1	1	7
PX017	1			1	1				1	1	1		1	1	1	1	1	11
PX018				1						1	1		1	1	1	1	1	8
PX019									1				1		1	1	1	5
PX020				1				1		1			1	1	1	1		7
PX021	1			1	1					1	1		1	1	1	1	1	10
PX022				1						1	1		1		1	1	1	7
PX023														1				1
PX024	1			1			1			1	1		1	1	1	1		9
PX025				1	1	1	1			1	1		1	1	1	1		10
PX026	1			1		1	1			1	1		1	1	1	1	1	11
PX028	1								1		1		1		1	1	1	7
PX029				1	1					1	1		1	1	1	1	1	9
PX030				1	1				1	1	1		1	1	1	1		9
PX031							1							1				2
PX034	1	1		1	1						1		1	1	1	1	1	10
PX035	1	1	1	1		1	1				1		1	1	1	1	1	12
PX036				1			1			1	1		1	1	1	1	1	9
PX037				1	1	1				1	1		1	1	1	1		9
PX038	1			1		1	1		1	1	1		1	1	1	1	1	12
PX039				1	1				1	1	1		1	1	1	1		9
PX040	1			1			1			1	1		1	1	1	1		9
PX041				1		1	1			1	1		1	1	1	1	1	10
PX042							1							1				2
PX043	1			1		1	1			1	1		1	1	1	1	1	11
PX044	1			1	1	1				1	1		1	1	1	1	1	11
PX045	1		1	1		1	1		1		1		1	1	1		1	11
PX049	1			1	1	1				1	1		1	1	1	1	1	11
PX050	1			1		1	1				1		1	1	1	1	1	10
PX051				1	1	1				1	1		1	1	1		1	9
PX052	1			1		1	1			1	1		1	1	1	1	1	11
PX053				1	1	1				1	1		1	1	1	1	1	10
PX054				1			1		1	1	1		1	1	1	1	1	10
PX056	1			1		1		1		1			1	1	1		1	9
PX057			1	1		1	1			1	1		1	1	1	1	1	11
PX058	1			1	1	1				1	1		1	1	1	1	1	11
PX059	1			1			1			1	1		1	1	1	1	1	10
PX060	1	1		1			1			1	1		1	1	1	1	1	11
PX061	1			1		1	1			1	1		1	1	1	1	1	11
PX062	1	1		1	1	1	1			1	1		1	1	1		1	12
PX063				1	1	1		1		1	1		1	1	1	1	1	11
PX064	1	1		1						1	1		1	1	1	1	1	10
PX065	1			1		1		1	1	1			1	1	1	1	1	11
PX066	1			1			1	1			1		1	1	1	1	1	10
PX067	1			1	1	1				1	1		1	1	1	1	1	11
PX069									1		1		1		1	1	1	6
PX071				1						1	1		1		1	1		6
PX072	1			1	1				1	1	1		1	1	1	1	1	11
PX073				1	1	1				1	1		1	1	1	1	1	10
PX074				1	1				1	1	1		1	1	1	1	1	10
PX075	1	1		1		1	1			1	1		1	1	1	1	1	12
PX077												1		1				2
PX078	1			1	1	1				1	1		1	1	1			9
PX079				1				1	1	1	1		1	1	1		1	9
PX080				1	1	1				1	1	1	1		1	1	1	10
PX081	1			1					1	1	1		1		1	1		8
PX082				1	1	1				1	1		1	1	1	1	1	10
PX083	1			1					1		1				1	1		6
PX084					1									1				2
PX087				1		1	1			1	1		1	1	1	1	1	10
PX088							1							1				2
PX089				1			1		1	1			1	1	1	1	1	9
PX090	1			1						1	1		1		1	1	1	8
PX091							1							1				2
PX092				1			1			1	1		1	1	1	1	1	9
PX093	1			1				1		1	1		1	1	1	1	1	10
PX094				1		1	1			1	1	1	1		1	1	1	10
PX095				1			1		1	1	1	1	1	1		1	1	10
PX096	1			1				1		1	1		1	1	1	1	1	10
PX097				1	1				1	1	1		1	1	1	1	1	10
PX098				1					1	1	1		1	1	1	1	1	9
PX099				1	1				1	1	1		1	1	1	1	1	10
PX100				1		1				1	1		1	1	1	1	1	9
PX101				1				1		1	1	1			1		1	7
PX102				1		1	1				1		1	1	1	1	1	9
PX103			1	1	1	1				1	1		1	1	1	1	1	11
PX104				1		1	1			1	1		1	1	1	1	1	10
PX105				1			1		1	1	1			1	1	1	1	9
PX106				1	1					1	1		1	1	1	1	1	9
PX107	1	1		1	1				1		1		1	1	1	1	1	11
PX108	1	1		1			1		1	1	1		1	1	1	1	1	12
PX109	1	1		1		1	1			1	1		1	1	1	1	1	12
PX110	1	1		1		1	1			1	1		1	1	1	1	1	12
PX111		1					1							1				3
PX112	1	1		1		1	1			1	1		1	1	1	1	1	12
PX114	1			1		1				1	1		1	1	1	1	1	10
PX115	1			1						1	1		1	1	1	1	1	9
PX116				1	1				1	1	1		1	1	1	1	1	10
PX117	1			1						1	1		1		1	1	1	8
PX118			1				1							1				3
PX119	1	1		1			1			1	1		1	1	1	1	1	11
PX120				1			1		1	1	1		1	1	1	1		9
PX121														1				1
PX122	1			1						1	1		1	1	1	1	1	9
PX123	1								1	1			1		1	1	1	7
PX125							1							1				2
PX126	1			1					1	1	1		1		1	1		8
PX127				1		1	1			1			1	1	1	1	1	9
PX128				1	1				1	1	1		1		1	1	1	9
PX129				1	1				1	1	1		1	1	1	1	1	10
PX130							1							1				2
PX131	1			1			1			1			1	1	1	1	1	9
PX132	1			1					1	1			1	1	1	1	1	9
PX133	1			1			1		1	1	1		1	1	1	1	1	11
PX134	1			1	1					1	1		1	1	1	1	1	10
PX135				1	1				1	1	1		1	1	1	1	1	10
PX136	1			1		1		1		1	1		1	1	1	1	1	11
PX137	1			1		1		1		1	1		1	1	1	1	1	11
PX138	1	1		1			1			1	1		1	1	1	1	1	11
PX139	1	1		1			1		1	1	1		1	1	1	1	1	12
PX140				1				1	1	1	1		1	1	1	1	1	10
PX141	1	1		1		1				1	1		1	1	1	1	1	11
PX144				1	1				1	1	1		1	1	1			8
PX146	1			1						1	1		1		1			6
PX147				1	1				1	1	1		1		1	1		8
PX148	1			1	1					1	1		1	1	1	1		9
PX150									1		1		1		1			4
PX152	1	1		1		1				1	1		1		1	1	1	10
PX153				1	1				1	1	1		1	1	1	1	1	10
PX154				1	1				1	1	1		1	1	1	1	1	10
PX155				1	1				1	1	1		1	1	1	1	1	10
PX156	1			1	1	1				1	1		1	1	1	1	1	11
PX157	1			1	1				1	1	1		1	1	1	1	1	11
Grand Total	66	22	9	119	50	43	51	12	50	110	114	5	121	116	122	112	105	1227
