# Supplementary material for: Detailed mapping of Bifidobacterium strain transmission from mother to infant via a dual culture-based and metagenomic approach
Source: Nat Commun. 2023 May 25;14:3015. doi: 10.1038/s41467-023-38694-0 (PMC10213049; doi:10.1038/s41467-023-38694-0)
Supplement: Supplementary file 5 — Supplementary Data 2 [file 41467_2023_38694_MOESM5_ESM.xlsx]

## Sheet: Sheet1
Supplementary Data 2 | Genome sequence information
Strain	# contigs	Largest contig	Total length	GC (%)	N50_contigs	L50	Completeness	Contamination	StrainHeterogeneity	Coverage	Taxonomy
MB0001	33	267372	2323378	58.6	112018	7	100	0.16	0	155.601	Bifidobacterium breve
MB0006	33	541698	2322008	58.6	86868	5	100	0.16	0	116.489	Bifidobacterium breve
MB0007	21	541698	2322137	58.6	269712	3	100	0.16	0	174.454	Bifidobacterium breve
MB0008	22	541698	2322728	58.6	317796	3	100	0.16	0	279.551	Bifidobacterium breve
MB0012	64	178281	2725631	59.59	71509	12	100	0	0	65.9489	Bifidobacterium longum
MB0013	24	541695	2322248	58.61	317351	3	100	0.16	0	142.25	Bifidobacterium breve
MB0014	48	293111	2250534	60.01	117422	6	100	0	0	261.512	Bifidobacterium longum
MB0015	20	541695	2322405	58.61	317679	3	100	0.16	0	359.335	Bifidobacterium breve
MB0027	33	307303	2650059	58.52	154215	6	99.95	0	0	124.325	Bifidobacterium dentium
MB0029	36	210627	2650827	58.52	139177	8	99.95	0	0	135.193	Bifidobacterium dentium
MB0036	41	252993	2540840	59.88	131239	8	100	0	0	130.835	Bifidobacterium longum
MB0039	18	842882	2208689	62.6	488103	2	99.9	0	0	363.067	Bifidobacterium bifidum
MB0040	31	403080	2400811	56.66	146911	5	100	0.41	0	100.557	Bifidobacterium pseudocatenulatum
MB0041	18	433061	2351653	56.51	258985	4	100	0.41	0	272.889	Bifidobacterium pseudocatenulatum
MB0042	17	571357	2351552	56.5	356579	3	100	0.41	0	412.97	Bifidobacterium pseudocatenulatum
MB0043	22	648726	2207004	62.6	174870	4	99.9	0	0	551.543	Bifidobacterium bifidum
MB0044	27	379480	2423230	60.14	124796	6	100	0	0	271.146	Bifidobacterium longum
MB0047	32	277279	2675528	59.63	178843	6	100	0	0	398.88	Bifidobacterium longum
MB0055	27	595541	2781645	58.55	173991	6	99.95	0	0	55.1283	Bifidobacterium dentium
MB0056	14	1546021	2780963	58.55	1546021	1	99.95	0	0	118.43	Bifidobacterium dentium
MB0059	30	265954	2506098	59.67	171979	6	100	0	0	298.361	Bifidobacterium longum
MB0060	32	262314	2512195	59.65	168032	6	100	0	0	175.162	Bifidobacterium longum
MB0061	35	262315	2509995	59.65	167273	6	100	0.16	100	185.599	Bifidobacterium longum
MB0062	19	689265	2208592	62.6	488102	2	99.9	0	0	363.728	Bifidobacterium bifidum
MB0071	38	299826	2260537	59.5	93912	7	100	2.45	100	92.8028	Bifidobacterium adolescentis
MB0072	12	1186549	2208625	59.51	1186549	1	100	0	0	214.746	Bifidobacterium adolescentis
MB0073	37	270294	2696863	59.66	136162	7	100	0	0	144.732	Bifidobacterium longum
MB0076	9	1747608	2781062	58.55	1747608	1	99.95	0	0	90.7664	Bifidobacterium dentium
MB0083	25	314287	2469317	58.88	222655	5	100	0	0	418.347	Bifidobacterium breve
MB0084	32	254333	2505804	59.67	169651	7	100	0	0	253.754	Bifidobacterium longum
MB0085	49	180870	2470451	58.87	100000	10	100	0.25	100	80.2583	Bifidobacterium breve
MB0086	21	534541	2351847	56.53	186642	4	100	0.65	0	157.417	Bifidobacterium pseudocatenulatum
MB0087	21	534638	2352122	56.53	250367	4	100	0.65	0	80.6357	Bifidobacterium pseudocatenulatum
MB0088	15	537766	2401306	56.69	318461	3	100	0.65	0	131.544	Bifidobacterium pseudocatenulatum
MB0100	11	504766	2151351	62.7	373302	3	99.9	0	0	530.62	Bifidobacterium bifidum
MB0104	25	426275	2323292	58.61	223395	4	99.75	0.16	0	407.421	Bifidobacterium breve
MB0105	27	427583	2322693	58.61	223395	4	100	0.16	0	129.474	Bifidobacterium breve
MB0108	25	426275	2322475	58.6	223395	4	100	0.16	0	203.949	Bifidobacterium breve
MB0109	15	408387	2277842	62.78	313261	4	99.9	0	0	441.159	Bifidobacterium bifidum
MB0110	18	408554	2277547	62.78	177452	4	99.9	0	0	397.116	Bifidobacterium bifidum
MB0111	24	541589	2321376	58.62	217236	4	100	0.16	0	348.912	Bifidobacterium breve
MB0112	17	408388	2278339	62.78	174596	4	99.9	0	0	328.33	Bifidobacterium bifidum
MB0113	34	382501	2321611	58.62	140070	5	100	0.16	0	212.132	Bifidobacterium breve
MB0114	19	506539	2601638	58.42	218852	4	100	0.25	0	304.942	Bifidobacterium dentium
MB0115	30	316528	2603144	58.42	137493	7	100	0.25	0	108.822	Bifidobacterium dentium
MB0116	21	506539	2601930	58.42	218852	4	100	0.25	0	184.723	Bifidobacterium dentium
MB0117	52	203793	2605505	58.41	98588	10	100	0.25	0	324.016	Bifidobacterium dentium
MB0118	28	467082	2280775	59.87	181391	5	100	0	0	526.549	Bifidobacterium longum
MB0119	20	360709	2142031	56.39	147277	5	96.41	0.49	0	91.7448	Bifidobacterium pseudocatenulatum
MB0122	18	486467	2358376	56.55	318214	3	100	0.65	0	93.3573	Bifidobacterium pseudocatenulatum
MB0123	12	1495772	2359215	59.31	1495772	1	100	0.08	0	323.884	Bifidobacterium adolescentis
MB0124	5	1001333	2196487	62.85	644375	2	99.9	0	0	584.682	Bifidobacterium bifidum
MB0132	10	1165503	2168607	59.46	1165503	1	100	0	0	647.06	Bifidobacterium adolescentis
MB0133	9	1037415	2145089	56.23	613342	2	100	0.16	0	807.556	Bifidobacterium pseudocatenulatum
MB0134	9	1165249	2168187	59.46	1165249	1	100	0	0	935.558	Bifidobacterium adolescentis
MB0136	14	576946	2144772	62.86	386884	3	99.9	0	0	862.517	Bifidobacterium bifidum
MB0138	78	235646	2381779	59.53	57219	15	100	0.56	100	220.503	Bifidobacterium adolescentis
MB0139	76	174650	2379720	59.53	57233	12	100	0.06	100	260.824	Bifidobacterium adolescentis
MB0142	61	193631	2488586	58.52	66658	13	100	0.67	66.67	404.142	Bifidobacterium breve
MB0143	88	199723	2490177	58.53	49922	16	100	0.67	66.67	389.246	Bifidobacterium breve
MB0144	79	171887	2825601	58.59	49385	15	99.95	0.83	80	261.535	Bifidobacterium dentium
MB0145	53	279617	2757627	58.66	89929	10	99.95	0.51	66.67	352.01	Bifidobacterium dentium
MB0147	27	371585	2323864	59.95	188301	5	100	0	0	254.283	Bifidobacterium longum
MB0148	17	1134649	2649350	58.51	468920	2	100	0	0	693.852	Bifidobacterium dentium
MB0150	16	654491	2374669	56.57	301385	3	99.75	0.65	0	1036.41	Bifidobacterium pseudocatenulatum
MB0177	29	382527	2324527	58.61	178849	5	100	0.16	0	645.124	Bifidobacterium breve
MB0178	29	382527	2323572	58.61	178848	5	100	0.16	0	619.31	Bifidobacterium breve
MB0181	6	648510	2313410	58.56	568744	2	100	0.1	0	614.588	Bifidobacterium breve
MB0182	22	464501	2314166	58.56	164391	4	100	0.1	0	405.387	Bifidobacterium breve
MB0185	14	923696	2707740	58.46	860927	2	100	0.77	0	346.289	Bifidobacterium dentium
MB0191	33	353576	2242228	59.83	213891	4	100	0	0	772.882	Bifidobacterium longum
MB0193	34	274509	2151152	59.23	112954	6	100	0.74	100	529.187	Bifidobacterium adolescentis
MB0202	21	541695	2322799	58.61	222837	4	100	0.16	0	392.069	Bifidobacterium breve
MB0205	11	903380	2210367	59.38	869089	2	100	0	0	319.712	Bifidobacterium adolescentis
MB0207	32	476698	2352630	59.83	153548	5	99.75	0	0	285.562	Bifidobacterium longum
MB0208	23	440253	2132043	62.84	276443	3	99.9	0	0	501.632	Bifidobacterium bifidum
MB0209	19	793729	2268450	59.46	269589	3	100	0	0	347.417	Bifidobacterium adolescentis
MB0210	12	553057	2334130	62.73	319902	3	99.9	0	0	351.482	Bifidobacterium bifidum
MB0212	44	520759	2413144	60.15	111189	6	100	0	0	256.557	Bifidobacterium longum
MB0216	29	541299	2611412	59.34	255062	4	100	0.65	0	362.722	Bifidobacterium breve
MB0218	29	369302	2284529	60.11	195261	5	100	0	0	367.214	Bifidobacterium longum
MB0219	21	541584	2352541	58.7	223394	4	100	0.16	0	338.488	Bifidobacterium breve
MB0221	36	411841	2293496	58.88	133029	6	100	0	0	465.742	Bifidobacterium breve
MB0224	18	883356	2723967	58.44	307450	3	100	0.25	0	325.209	Bifidobacterium dentium
MB0225	20	970985	2372526	59.67	315832	2	100	0.49	0	288.331	Bifidobacterium longum
MB0227	20	542223	2319222	58.62	366088	3	100	0.16	0	458.685	Bifidobacterium breve
MB0229	9	721986	2197846	62.78	597202	2	99.9	0	0	616.84	Bifidobacterium bifidum
MB0231	20	883050	2408971	59.43	462470	2	100	0.08	0	346.374	Bifidobacterium adolescentis
MB0233	9	889181	2322825	58.7	713983	2	100	0	0	476.037	Bifidobacterium breve
MB0235	38	571355	2472739	59.9	187807	4	100	0	0	250.061	Bifidobacterium adolescentis
MB0237	29	541460	2324714	58.6	187457	4	100	0.41	0	324.743	Bifidobacterium breve
MB0238	7	1771369	2488319	58.62	1771369	1	100	0	0	536.168	Bifidobacterium dentium
MB0242	18	541686	2359115	58.65	281642	3	100	0.16	0	576.567	Bifidobacterium breve
MB0243	7	543434	2181681	62.67	458025	3	99.9	0	0	152.013	Bifidobacterium bifidum
MB0245	9	839093	2170366	62.85	597601	2	99.9	0	0	440.331	Bifidobacterium bifidum
MB0246	20	644028	2496961	58.77	290017	3	100	0.25	0	352.136	Bifidobacterium adolescentis
MB0247	19	904320	2497225	58.76	566370	2	100	0.25	0	381.358	Bifidobacterium adolescentis
MB0250	18	517636	2371059	62.76	353686	3	99.9	0.06	0	391.311	Bifidobacterium bifidum
MB0252	36	404369	2465850	60.03	188057	5	100	0	0	296.616	Bifidobacterium longum
MB0277	13	513135	2329573	58.84	303713	3	100	0	0	475.337	Bifidobacterium breve
MB0278	10	577300	2187051	62.73	369178	3	99.9	0.25	0	580.352	Bifidobacterium bifidum
MB0284	21	293343	2103735	62.79	193067	5	99.9	0	0	366.071	Bifidobacterium bifidum
MB0288	23	442479	2450002	60.11	300841	4	100	0	0	346.479	Bifidobacterium longum
MB0291	18	541560	2328214	58.6	305218	3	100	0.16	0	425.851	Bifidobacterium breve
MB0292	26	617626	2237135	60.02	217847	3	100	0	0	298.708	Bifidobacterium longum
MB0293	14	541946	2192425	62.84	367318	3	99.9	0	0	307.222	Bifidobacterium bifidum
MB0296	46	348677	2508917	60.18	160741	6	100	0	0	331.07	Bifidobacterium longum
MB0297	8	607456	2142662	62.79	397259	3	99.9	0	0	400.73	Bifidobacterium bifidum
MB0298	17	427941	2493550	59.37	316449	4	100	0.49	0	406.855	Bifidobacterium breve
MB0305	21	541587	2410680	58.76	273777	3	100	0.16	0	269.308	Bifidobacterium breve
MB0306	21	541586	2410620	58.76	273787	4	100	0.16	0	169.552	Bifidobacterium breve
MB0308	30	463591	2343595	60.06	193845	4	100	0	0	157.179	Bifidobacterium longum
MB0309	28	278538	2185266	62.76	127987	6	99.9	0	0	382.306	Bifidobacterium bifidum
MB0310	25	556013	2330648	60.06	159614	4	100	0	0	434.195	Bifidobacterium longum
MB0313	22	426486	2324037	58.6	192561	4	100	0.16	0	648.924	Bifidobacterium breve
MB0314	24	426497	2324357	58.61	161123	4	100	0.16	0	323.44	Bifidobacterium breve
MB0315	23	508702	2325399	58.61	161129	4	100	0.16	0	289.561	Bifidobacterium breve
MB0316	19	504754	2490623	59.37	316449	4	100	0.49	0	299.163	Bifidobacterium breve
MB0318	26	432938	2315441	59.89	188867	4	100	0	0	471.227	Bifidobacterium longum
MB0319	17	646538	2313275	58.78	356122	3	100	0	0	297.017	Bifidobacterium breve
MB0322	22	640583	2574690	59.4	212261	4	100	0	0	354.541	Bifidobacterium longum (likely infantis)
MB0326	14	1154100	2174295	56.4	1154100	1	100	0.23	50	266.72	Bifidobacterium pseudocatenulatum
MB0329	32	284880	2479008	60.18	199097	6	100	0	0	376.451	Bifidobacterium longum
MB0334	17	541781	2320891	58.6	366297	3	100	0.16	0	404.926	Bifidobacterium breve
MB0335	14	541945	2192594	62.84	395581	3	99.9	0	0	307.926	Bifidobacterium bifidum
MB0337	24	541737	2371803	58.6	281600	3	100	0.41	0	189.08	Bifidobacterium breve
MB0371	28	481452	2364758	58.66	172665	5	100	0.16	0	359.956	Bifidobacterium breve
MB0372	43	240929	2518633	58.45	137581	8	100	0	0	171.573	Bifidobacterium dentium
MB0373	81	151142	2237860	62.89	47347	13	99.9	0	0	198.103	Bifidobacterium bifidum
MB0374	58	139636	2231802	62.74	55152	14	99.9	0	0	153.336	Bifidobacterium bifidum
MB0376	69	149088	2480812	60.1	70637	12	99.88	0	0	221.52	Bifidobacterium longum
MB0378	34	257958	2380746	58.83	127793	7	99.51	0	0	179.819	Bifidobacterium breve
MB0379	125	133082	3007121	64.97	35960	25	99.35	1.47	0	148.776	Bifidobacterium scardovii
MB0382	35	314885	2441074	58.95	141831	7	100	0	0	198.633	Bifidobacterium breve
MB0383	43	258113	2169954	62.82	102838	8	99.9	0	0	231.028	Bifidobacterium bifidum
MB0385	18	593076	2639236	58.59	365897	3	99.95	0	0	475.542	Bifidobacterium dentium
MB0388	27	468597	2639528	58.57	294849	4	99.95	0	0	439.502	Bifidobacterium dentium
MB0389	49	182790	2251314	62.61	93065	9	99.9	0.06	0	292.572	Bifidobacterium bifidum
MB0395	11	713979	2323328	58.71	461603	2	100	0	0	429.298	Bifidobacterium breve
MB0399	34	535357	2577385	58.65	187097	5	100	0	0	491.26	Bifidobacterium breve
MB0400	34	373690	2577396	58.65	168771	6	100	0	0	391.815	Bifidobacterium breve
MB0401	33	592097	2491550	59.82	185207	4	100	0.07	0	379.808	Bifidobacterium longum
MB0403	42	333278	2326577	58.72	133258	6	99.93	0	0	307.932	Bifidobacterium breve
MB0404	12	1173432	2298637	59.37	1173432	1	100	0	0	401.207	Bifidobacterium adolescentis
MB0405	40	353770	2464406	59.68	115225	6	100	0	0	377.663	Bifidobacterium longum
MB0408	13	637164	2224671	56.44	561955	2	100	0.16	0	284.013	Bifidobacterium pseudocatenulatum
MB0409	21	387190	2490397	59.37	316448	4	100	0.49	0	360.934	Bifidobacterium breve
MB0412	17	426897	2167935	56.53	247243	4	100	0.16	0	474.392	Bifidobacterium pseudocatenulatum
MB0413	40	381496	2405169	59.98	122836	6	100	0.07	0	63.1512	Bifidobacterium longum
MB0415	34	782845	2782562	59.77	238484	3	100	0.49	0	350.461	Bifidobacterium longum subsp infantis
MB0417	9	1057613	2193132	56.21	457407	2	100	0.7	33.33	158.933	Bifidobacterium pseudocatenulatum
MB0421	9	597611	2211318	58.67	550593	2	100	0	0	245.262	Bifidobacterium breve
MB0424	4	1420611	2215820	58.67	1420611	1	100	0	0	576.552	Bifidobacterium breve
MB0428	31	313245	2283549	59.88	181331	6	100	0	0	99.4686	Bifidobacterium longum
MB0433	15	548667	2182405	62.91	383102	3	99.9	0	0	176.636	Bifidobacterium bifidum
MB0435	26	375580	2422449	59.94	248365	5	100	0	0	345.743	Bifidobacterium longum
MB0437	20	387211	2490116	59.36	316449	4	100	0.49	0	438.057	Bifidobacterium breve
MB0438	15	542880	2365805	58.74	366066	3	100	0.16	0	133.676	Bifidobacterium breve
MB0440	14	1187941	2175353	59.48	1187941	1	100	0	0	383.723	Bifidobacterium adolescentis
MB0442	25	509551	2323040	58.61	215229	4	100	0.16	0	424.267	Bifidobacterium breve
MB0443	29	459070	2592937	59.96	179444	4	100	0.49	0	105.812	Bifidobacterium longum subsp infantis
MB0446	16	959326	2213758	62.67	343958	2	99.9	0	0	382.855	Bifidobacterium bifidum
MB0447	20	541933	2321809	58.61	281631	3	100	0.16	0	449.835	Bifidobacterium breve
MB0449	28	358370	2309552	59.94	189236	5	100	0	0	228.679	Bifidobacterium longum
MB0453	36	337713	2459366	60.12	213754	5	100	0	0	448.107	Bifidobacterium longum
MB0454	15	816056	2559132	58.4	266318	3	100	0	0	325.586	Bifidobacterium dentium
MB0468	21	541938	2320356	58.62	217273	4	100	0.16	0	420.48	Bifidobacterium breve
MB0469	21	541939	2320291	58.62	217218	4	100	0.16	0	417.093	Bifidobacterium breve
MB0470	38	659314	2574072	59.58	132888	5	100	0	0	374.545	Bifidobacterium longum subsp infantis
MB0471	40	535893	2447748	56.49	318517	3	100	1.13	84.62	207.532	Bifidobacterium breve
MB0472	35	214881	2429456	60.16	128751	7	100	0	0	356.004	Bifidobacterium longum
MB0473	25	425028	2209473	62.62	234215	4	99.9	0	0	464.069	Bifidobacterium bifidum
MB0475	22	541685	2358534	58.71	223394	3	100	0.16	0	471.772	Bifidobacterium breve
MB0477	18	681538	2566068	58.6	326417	3	100	0	0	324.083	Bifidobacterium dentium
MB0479	37	339988	2459487	60.11	227428	5	100	0	0	434.525	Bifidobacterium longum
MB0480	16	541572	2364105	58.74	366067	3	100	0.16	0	388.083	Bifidobacterium breve
MB0481	20	426351	2319763	58.62	222829	4	100	0.16	0	402.002	Bifidobacterium breve
MB0483	13	630374	2173696	62.74	253146	3	99.9	0	0	446.503	Bifidobacterium bifidum
MB0484	26	313029	2308937	59.94	158925	6	100	0	0	103.067	Bifidobacterium longum
MB0495	35	231774	2618881	58.52	135370	7	99.95	0	0	313.791	Bifidobacterium dentium
MM0002	17	859950	2276551	59.3	375023	2	100	0	0	149.973	Bifidobacterium adolescentis
MM0003	31	349593	2346681	60.23	178460	6	100	0	0	299.139	Bifidobacterium longum
MM0004	26	886865	2283384	59.27	314326	2	100	0.25	0	190.143	Bifidobacterium adolescentis
MM0009	13	565859	2170679	62.85	342784	3	99.9	0	0	186.191	Bifidobacterium bifidum
MM0010	12	565905	2170539	62.85	342862	3	99.9	0	0	169.1	Bifidobacterium bifidum
MM0011	20	369020	2144143	59.19	273262	4	100	0	0	262.426	Bifidobacterium adolescentis
MM0022	9	711893	2222682	62.67	365357	3	99.9	0	0	324.331	Bifidobacterium bifidum
MM0023	32	648989	2683555	58.8	318780	3	99.95	0.25	0	190.322	Bifidobacterium dentium
MM0024	46	284253	2318113	59.67	111957	7	100	0.14	100	139.611	Bifidobacterium longum
MM0028	24	649273	2148051	59.27	502575	2	100	0	0	247.715	Bifidobacterium adolescentis
MM0030	17	425932	2203502	62.86	227596	4	99.9	0	0	301.915	Bifidobacterium bifidum
MM0031	54	239412	2254093	59.14	72160	9	100	0.49	50	94.7787	Bifidobacterium adolescentis
MM0034	13	717873	2226254	56.22	620542	2	100	0.16	0	428.163	Bifidobacterium pseudocatenulatum
MM0035	42	377218	2437909	60.19	140224	6	100	0	0	402.344	Bifidobacterium longum
MM0037	19	620608	2308921	56.52	329765	3	100	0.16	0	265.279	Bifidobacterium pseudocatenulatum
MM0038	6	864624	2126665	62.81	749716	2	99.9	0	0	206.46	Bifidobacterium bifidum
MM0045	63	228319	2589040	59.44	62187	13	100	0.29	50	105.429	Bifidobacterium adolescentis
MM0046	27	413428	2581380	59.44	266713	4	100	0.25	0	173.285	Bifidobacterium adolescentis
MM0050	13	710957	2223513	62.68	365089	3	99.9	0	0	245.014	Bifidobacterium bifidum
MM0051	13	426229	2216364	62.78	407990	3	99.9	0	0	596.526	Bifidobacterium bifidum
MM0052	37	225744	2261248	59.61	107887	8	100	0	0	13.5183	Bifidobacterium adolescentis
MM0053	12	603580	2215867	62.78	582886	2	99.9	0	0	166.569	Bifidobacterium bifidum
MM0054	12	582933	2216183	62.78	423921	3	99.9	0	0	470.11	Bifidobacterium bifidum
MM0057	24	786612	2258252	59.44	221369	3	100	0.25	0	510.049	Bifidobacterium adolescentis
MM0058	20	253197	2121811	59.25	157387	6	100	0.17	50	147.884	Bifidobacterium adolescentis
MM0063	19	842882	2208841	62.6	488102	2	99.9	0	0	327.084	Bifidobacterium bifidum
MM0064	24	649274	2254320	59.15	247201	3	100	0.25	0	138.113	Bifidobacterium adolescentis
MM0065	22	1049872	2581711	59.44	300555	2	100	0.25	0	326.75	Bifidobacterium adolescentis
MM0067	16	464320	2218828	62.92	343049	3	99.9	0	0	253.384	Bifidobacterium bifidum
MM0068	52	158226	2307252	59.39	64419	12	100	0.04	100	66.3388	Bifidobacterium adolescentis
MM0069	20	402966	2219613	62.92	201071	4	99.9	0	0	262.646	Bifidobacterium bifidum
MM0070	24	705813	2521657	59.95	279396	3	100	0.08	0	150.04	Bifidobacterium adolescentis
MM0074	36	450190	2684411	58.79	167743	5	99.95	0.25	0	103.314	Bifidobacterium dentium
MM0075	23	683305	2244309	59.55	226230	3	100	0	0	123.789	Bifidobacterium adolescentis
MM0077	17	467761	2182577	62.67	404639	3	99.9	0	0	531.558	Bifidobacterium bifidum
MM0078	17	538515	2438068	56.54	261025	3	100	0.16	0	176.005	Bifidobacterium pseudocatenulatum
MM0079	18	933690	2268927	56.42	421989	2	100	0.65	0	168.926	Bifidobacterium pseudocatenulatum
MM0080	11	534603	2136769	62.7	407646	3	99.9	0	0	177.147	Bifidobacterium bifidum
MM0081	11	1526335	2212846	56.46	1526335	1	100	0.21	50	158.754	Bifidobacterium pseudocatenulatum
MM0082	22	577889	2168791	62.77	256390	3	99.9	0	0	264.259	Bifidobacterium bifidum
MM0089	17	933559	2268115	56.42	433270	2	100	0.65	0	325.911	Bifidobacterium pseudocatenulatum
MM0090	8	870706	2137936	62.69	534604	2	99.9	0	0	158.508	Bifidobacterium bifidum
MM0091	14	756452	2121420	59.25	150579	3	100	0.17	50	100.854	Bifidobacterium adolescentis
MM0092	13	1208502	2257561	59.48	1208502	1	100	0.05	0	219.189	Bifidobacterium adolescentis
MM0093	9	753515	2216416	62.79	459937	2	99.9	0	0	376.507	Bifidobacterium bifidum
MM0094	8	937585	2218416	62.8	583464	2	99.9	0	0	265.058	Bifidobacterium bifidum
MM0095	6	1611830	2218276	62.79	1611830	1	99.9	0	0	370.856	Bifidobacterium bifidum
MM0099	30	251165	2123873	59.25	102154	8	100	0.17	50	171.75	Bifidobacterium adolescentis
MM0101	17	707528	2442738	58.94	616017	2	100	0	0	253.266	Bifidobacterium breve
MM0102	18	683134	2443282	58.95	296059	3	100	0	0	306.473	Bifidobacterium breve
MM0103	16	572374	2403496	56.69	319250	3	100	0.65	0	201.959	Bifidobacterium pseudocatenulatum
MM0120	17	718274	2097029	59.5	274136	3	100	0	0	338.59	Bifidobacterium adolescentis
MM0121	20	301810	1919775	60.47	182114	5	100	0	0	405.85	Bifidobacterium animalis
MM0125	13	1117330	2137968	59.25	1117330	1	100	0	0	443.728	Bifidobacterium adolescentis
MM0126	23	654110	2394903	59.17	157130	4	100	0.25	0	468.01	Bifidobacterium adolescentis
MM0127	63	216881	2222131	59.48	64650	13	100	0.82	66.67	606.436	Bifidobacterium adolescentis
MM0128	10	1702363	2255081	59.25	1702363	1	100	0	0	521.493	Bifidobacterium adolescentis
MM0129	12	945485	2311012	59.1	585678	2	100	0.08	0	581.909	Bifidobacterium adolescentis
MM0130	22	592251	2259318	59.48	355646	3	100	0	0	680.388	Bifidobacterium adolescentis
MM0131	19	809135	2263708	56.39	661498	2	100	0.16	0	488.487	Bifidobacterium pseudocatenulatum
MM0137	19	322675	2306562	60.02	274077	4	100	0	0	713.103	Bifidobacterium longum
MM0140	63	169144	2314917	56.52	71172	11	99.02	0.65	75	452.946	Bifidobacterium pseudocatenulatum
MM0141	55	246882	2311613	56.51	80077	10	100	0.82	75	426.443	Bifidobacterium pseudocatenulatum
MM0146	16	439513	1919367	60.47	189905	4	100	0	0	719.232	Bifidobacterium animalis
MM0149	19	739238	2215858	56.12	305126	3	100	0.16	0	690.309	Bifidobacterium pseudocatenulatum
MM0151	9	1756993	2231051	59.24	1756993	1	100	0.05	0	643.11	Bifidobacterium adolescentis
MM0152	47	274373	2421839	59.32	93467	8	100	8.99	97.62	452.257	Bifidobacterium adolescentis
MM0153	53	282767	2411429	59.98	98463	7	100	0	0	903.566	Bifidobacterium longum
MM0154	25	359171	2338511	59.92	229655	4	100	0	0	959.077	Bifidobacterium longum
MM0155	20	296013	2122729	62.79	153374	5	99.9	0	0	348.134	Bifidobacterium bifidum
MM0156	18	296012	2122745	62.78	162768	5	99.9	0	0	569.08	Bifidobacterium bifidum
MM0157	47	373083	2418909	59.94	170566	5	100	0	0	360.322	Bifidobacterium longum
MM0158	12	408560	2277505	62.78	333075	3	99.9	0	0	879.078	Bifidobacterium bifidum
MM0159	15	399276	2284733	62.76	198783	4	99.9	0	0	585.079	Bifidobacterium bifidum
MM0160	14	567028	2313693	60.15	352710	3	100	0	0	772.925	Bifidobacterium longum
MM0161	32	352105	1942069	55.86	132730	5	100	2.25	100	741.141	Bifidobacterium catenulatum
MM0162	27	391013	2122261	59.14	124480	5	100	0.49	100	532.314	Bifidobacterium adolescentis
MM0163	10	1175687	2147461	59.37	1175687	1	100	0	0	1077.73	Bifidobacterium adolescentis
MM0164	14	476455	2201219	62.7	344249	3	99.9	0	0	649.383	Bifidobacterium bifidum
MM0165	101	133036	2358731	59.49	40559	17	99.51	0.82	100	351.569	Bifidobacterium adolescentis
MM0166	17	1220902	2445573	59.32	186327	2	100	0	0	850.428	Bifidobacterium adolescentis
MM0167	11	537909	2190347	62.74	393297	3	99.9	0	0	673.307	Bifidobacterium bifidum
MM0168	15	537912	2190838	62.73	445470	3	99.9	0	0	688.172	Bifidobacterium bifidum
MM0169	19	1219693	2445794	59.32	186327	2	100	0	0	955.275	Bifidobacterium adolescentis
MM0170	17	1272598	2386053	59.44	1272598	1	100	0	0	697.648	Bifidobacterium adolescentis
MM0171	19	296011	2122173	62.78	153372	5	99.9	0	0	1132.86	Bifidobacterium bifidum
MM0172	11	1143020	2164458	59.36	1143020	1	100	0	0	1040.69	Bifidobacterium adolescentis
MM0173	16	413391	2181108	62.7	323529	3	99.9	0	0	654.836	Bifidobacterium bifidum
MM0174	9	1618694	2318058	56.4	1618694	1	100	0.16	0	682.08	Bifidobacterium pseudocatenulatum
MM0175	20	1186365	2166180	59.41	1186365	1	100	0	0	861.551	Bifidobacterium adolescentis
MM0176	12	508562	2598314	58.46	266220	4	100	0	0	530.137	Bifidobacterium dentium
MM0179	28	282393	2191456	59.39	158137	6	100	0	0	387.342	Bifidobacterium adolescentis
MM0180	7	648500	2313525	58.56	568751	2	100	0.1	0	512.659	Bifidobacterium breve
MM0183	13	923502	2179803	56.2	327484	2	100	0.16	0	532.732	Bifidobacterium pseudocatenulatum
MM0184	17	801299	2226351	59.36	493393	2	100	0.05	0	773.489	Bifidobacterium adolescentis
MM0186	9	1442083	2150168	59.25	1442083	1	100	0	0	522.808	Bifidobacterium adolescentis
MM0187	18	823869	2232086	59.39	504638	2	99.51	0	0	644.78	Bifidobacterium adolescentis
MM0188	21	388002	2167362	62.66	258143	4	99.9	0	0	399.171	Bifidobacterium bifidum
MM0189	50	179950	2232892	59.38	82363	10	99.51	0.25	100	171.956	Bifidobacterium adolescentis
MM0190	26	323935	2129809	59.59	126197	6	99.51	0	0	237.916	Bifidobacterium adolescentis
MM0192	8	787643	2095769	59.34	404659	2	100	0	0	603.953	Bifidobacterium adolescentis
MM0194	23	380533	2328514	59.53	261321	4	100	0.06	0	769.593	Bifidobacterium adolescentis
MM0195	14	454841	2199952	62.71	338719	3	99.9	0	0	814.791	Bifidobacterium bifidum
MM0196	17	1006956	2283965	56.49	527021	2	100	0.16	0	599.838	Bifidobacterium pseudocatenulatum
MM0201	20	449337	1921311	60.48	182318	4	100	0	0	395.247	Bifidobacterium animalis
MM0204	16	1183754	2411635	59.13	443398	2	99.51	0	0	359.31	Bifidobacterium adolescentis
MM0206	13	552033	2201046	62.7	344247	3	99.9	0	0	471.34	Bifidobacterium bifidum
MM0211	17	453071	2213707	62.79	320227	3	99.9	0	0	209.06	Bifidobacterium bifidum
MM0213	14	518644	2370887	56.89	269794	4	100	0.49	0	299.205	Bifidobacterium pseudocatenulatum
MM0214	12	653274	2217566	59.39	493584	2	100	0	0	476.33	Bifidobacterium adolescentis
MM0215	18	840789	2190692	59.27	498204	2	100	0	0	302.558	Bifidobacterium adolescentis
MM0217	21	541583	2352286	58.7	223393	4	100	0.16	0	310.613	Bifidobacterium breve
MM0220	37	264864	2293722	58.89	133029	7	100	0	0	289.969	Bifidobacterium breve
MM0222	39	264819	2293447	58.89	133029	7	100	0	0	345.974	Bifidobacterium breve
MM0223	14	542890	2220826	62.76	393361	3	99.9	0	0	409.478	Bifidobacterium bifidum
MM0226	18	542223	2319501	58.62	366090	3	100	0.16	0	331.941	Bifidobacterium breve
MM0228	17	1305687	2293876	59.23	1305687	1	100	0.06	0	427.048	Bifidobacterium adolescentis
MM0230	20	1227399	2407792	59.43	1227399	1	100	0.08	0	454.305	Bifidobacterium adolescentis
MM0232	16	613564	2258943	58.89	256037	3	100	0	0	510.994	Bifidobacterium breve
MM0234	13	951200	2091195	59.16	388290	2	100	0	0	380.436	Bifidobacterium adolescentis
MM0236	19	807608	2182654	59.58	415302	2	100	0	0	399.609	Bifidobacterium adolescentis
MM0239	10	547493	2128745	62.76	393287	3	99.9	0	0	499.83	Bifidobacterium bifidum
MM0240	4	1624531	2175313	62.68	1624531	1	99.9	0	0	534.103	Bifidobacterium bifidum
MM0241	5	963916	2181381	62.67	543435	2	99.9	0	0	423.595	Bifidobacterium bifidum
MM0244	19	1358631	2167833	59.01	1358631	1	100	0.05	0	218.333	Bifidobacterium adolescentis
MM0248	8	613005	2265398	62.81	554937	2	99.9	0	0	459.999	Bifidobacterium bifidum
MM0249	20	383772	2303379	59.97	260839	4	100	0	0	466.325	Bifidobacterium longum
MM0251	37	290757	2469215	60.02	177097	6	100	0	0	349.68	Bifidobacterium longum
MM0255	22	426288	2322744	58.6	223395	4	100	0.16	0	175.095	Bifidobacterium breve
MM0256	6	700260	2142880	62.79	607142	2	99.9	0	0	265.608	Bifidobacterium bifidum
MM0257	14	537896	2402915	56.69	318461	3	100	0.65	0	319.503	Bifidobacterium pseudocatenulatum
MM0258	15	538515	2437713	56.54	261025	3	100	0.16	0	203.685	Bifidobacterium pseudocatenulatum
MM0259	41	372728	2439139	60.2	140224	6	100	0	0	184.767	Bifidobacterium longum
MM0260	19	541937	2359958	58.66	281625	3	100	0.16	0	339.428	Bifidobacterium breve
MM0261	21	495493	2223949	58.54	328838	3	100	0	0	405.266	Bifidobacterium breve
MM0262	16	541937	2359161	58.66	366085	3	100	0.16	0	412.499	Bifidobacterium breve
MM0267	16	541937	2359515	58.66	366085	3	100	0.16	0	524.338	Bifidobacterium breve
MM0268	29	382527	2323487	58.61	178846	5	100	0.16	0	382.904	Bifidobacterium breve
MM0269	28	382527	2322988	58.61	178847	5	100	0.16	0	309.791	Bifidobacterium breve
MM0270	36	425836	2485825	58.54	187615	5	100	0.18	50	222.998	Bifidobacterium breve
MM0271	18	533803	2310931	60.06	264450	3	100	0	0	271.81	Bifidobacterium longum
MM0272	28	382527	2322977	58.61	178846	5	100	0.16	0	321.566	Bifidobacterium breve
MM0273	29	382527	2323227	58.61	178844	5	100	0.16	0	388.786	Bifidobacterium breve
MM0274	35	425837	2485684	58.53	187617	5	100	0.18	50	329.743	Bifidobacterium breve
MM0275	28	382527	2322892	58.6	178847	5	100	0.16	0	261.168	Bifidobacterium breve
MM0276	10	1166601	2178775	59.66	1166601	1	100	0	0	378.37	Bifidobacterium adolescentis
MM0279	16	1487739	2286269	59.24	1487739	1	100	0.25	0	267.238	Bifidobacterium adolescentis
MM0281	16	554699	2220375	62.92	291458	3	99.9	0	0	435.312	Bifidobacterium bifidum
MM0282	21	705758	2504672	60.01	300351	3	100	0.08	0	389.904	Bifidobacterium adolescentis
MM0283	28	450347	2237732	59.97	351223	3	100	0	0	505.052	Bifidobacterium longum
MM0285	20	298295	2314543	59.97	201405	5	100	0	0	389.07	Bifidobacterium longum
MM0286	37	329766	2353829	60.23	177084	5	100	0	0	521.102	Bifidobacterium longum
MM0287	12	611212	2386087	56.7	315557	3	100	0.16	0	412.401	Bifidobacterium pseudocatenulatum
MM0289	31	384891	2446238	60.14	259471	4	100	0	0	396.146	Bifidobacterium longum
MM0290	15	434855	2191697	62.85	395537	3	99.9	0	0	385.246	Bifidobacterium bifidum
MM0294	38	207775	2314768	59.97	119874	8	100	0	0	345.009	Bifidobacterium longum
MM0295	53	203792	2488491	59.85	122434	8	100	0.02	100	233.087	Bifidobacterium longum
MM0299	18	500489	2271384	60.1	215874	4	99.51	0	0	686.632	Bifidobacterium longum
MM0300	17	475961	2267542	60	265266	4	99.51	0	0	200.646	Bifidobacterium longum
MM0301	12	632960	2248014	62.73	402294	3	99.9	0	0	237.486	Bifidobacterium bifidum
MM0302	16	586392	2224200	59.95	311704	3	100	0	0	284.442	Bifidobacterium longum
MM0303	27	334845	2235948	62.66	130478	5	99.9	0.06	0	400.66	Bifidobacterium bifidum
MM0307	31	556020	2343674	60.06	159628	4	100	0	0	502.573	Bifidobacterium longum
MM0311	20	478899	2341570	60.38	156793	4	100	0	0	494.385	Bifidobacterium longum
MM0312	44	534974	2319159	59.83	154721	5	100	0	0	440.644	Bifidobacterium longum
MM0317	9	1772694	2254037	59.22	1772694	1	100	0	0	252.906	Bifidobacterium adolescentis
MM0320	10	1562728	2037004	56.32	1562728	1	100	0	0	501.837	Bifidobacterium catenulatum
MM0321	52	434066	2575584	59.67	137519	6	99.98	0	0	328.895	Bifidobacterium longum
MM0323	12	713914	2319130	58.72	461604	2	100	0	0	122.989	Bifidobacterium breve
MM0324	25	519051	2366880	60.34	194519	4	100	0	0	369.515	Bifidobacterium longum
MM0325	19	873343	2719292	58.5	521780	2	100	0	0	325.242	Bifidobacterium dentium
MM0327	12	797135	2172872	56.41	682847	2	100	0.16	0	222.206	Bifidobacterium pseudocatenulatum
MM0328	11	1479968	2169736	56.41	1479968	1	100	0.16	0	286.623	Bifidobacterium pseudocatenulatum
MM0330	21	464558	2219024	62.93	291581	3	99.9	0	0	185.114	Bifidobacterium bifidum
MM0331	19	293390	2103768	62.79	227302	4	99.9	0	0	431.989	Bifidobacterium bifidum
MM0332	26	606637	2445800	60.16	322933	3	100	0	0	448.37	Bifidobacterium longum
MM0333	14	542152	2192486	62.85	393767	3	99.9	0	0	412.944	Bifidobacterium bifidum
MM0336	37	269384	2497560	59.76	180661	6	100	0.02	100	225.879	Bifidobacterium longum
MM0338	46	364169	2326363	58.61	90532	6	100	0.16	0	207.242	Bifidobacterium breve
MM0339	44	205502	2324278	58.6	101400	9	100	0.16	0	196.506	Bifidobacterium breve
MM0340	46	337992	2419627	59.96	115095	6	100	0	0	331.68	Bifidobacterium longum
MM0341	46	382501	2321618	58.62	123552	6	100	3.56	96.97	207.419	Bifidobacterium breve
MM0342	22	522832	2325901	58.71	318998	3	100	0	0	206.657	Bifidobacterium breve
MM0343	42	364169	2321735	58.62	128979	5	100	0.16	0	160.374	Bifidobacterium breve
MM0344	7	836349	2239989	58.8	610524	2	100	0	0	247.534	Bifidobacterium breve
MM0345	7	836238	2239877	58.8	610523	2	100	0	0	173.9	Bifidobacterium breve
MM0346	9	609031	2246445	58.8	555081	2	100	0	0	154.052	Bifidobacterium breve
MM0347	39	359924	2354574	58.69	162766	6	100	0.16	0	192.108	Bifidobacterium breve
MM0348	33	290543	2354824	58.7	156108	6	100	0.16	0	136.148	Bifidobacterium breve
MM0349	53	333792	2324188	58.6	77552	8	100	0.16	0	169.205	Bifidobacterium breve
MM0350	32	364348	2323654	58.61	162819	5	100	0.16	0	232.278	Bifidobacterium breve
MM0351	24	541584	2322863	58.61	281611	3	100	0.16	0	141.15	Bifidobacterium breve
MM0352	48	224010	2324208	58.61	87362	9	100	0.65	50	94.4893	Bifidobacterium breve
MM0353	34	634274	2582139	59.62	173737	5	100	0	0	239.527	Bifidobacterium longum (likely infantis)
MM0354	21	556875	2253933	58.72	274642	3	100	0	0	188.523	Bifidobacterium breve
MM0355	28	382527	2323537	58.61	178847	5	100	0.16	0	353.314	Bifidobacterium breve
MM0356	29	382527	2323613	58.61	178846	5	100	0.16	0	373.908	Bifidobacterium breve
MM0358	84	186265	2355290	60.26	56594	12	100	0.25	0	126.284	Bifidobacterium longum
MM0359	50	171989	2328256	59.83	110711	9	100	0	0	420.465	Bifidobacterium longum
MM0360	49	207685	2282962	60.13	94884	9	100	0	0	493.231	Bifidobacterium longum
MM0361	30	481373	2324848	58.63	223103	4	100	0.16	0	342.582	Bifidobacterium breve
MM0362	61	166574	2433645	59.99	78080	11	99.75	0	0	320.574	Bifidobacterium longum
MM0363	25	481460	2324449	58.62	223105	4	100	0.16	0	788.224	Bifidobacterium breve
MM0364	55	219353	2510295	60.22	98442	9	99.88	0	0	576.545	Bifidobacterium longum
MM0365	37	372618	2356402	59.41	128530	5	100	0.08	0	288.045	Bifidobacterium adolescentis
MM0366	39	298566	2243631	59.41	94202	6	100	0	0	280.858	Bifidobacterium adolescentis
MM0367	36	409013	2303765	59.3	109139	6	99.51	0	0	193.63	Bifidobacterium adolescentis
MM0368	41	297936	2324424	59.98	118227	7	100	0	0	311.519	Bifidobacterium longum
MM0369	69	171118	2371026	60.25	78005	12	100	0	0	289.894	Bifidobacterium longum
MM0370	48	213481	2268036	60.02	113056	7	100	0	0	288.027	Bifidobacterium longum
MM0375	90	174832	2323760	59.69	44030	17	100	0.25	0	55.6653	Bifidobacterium longum
MM0377	30	346161	2243544	59.57	183380	5	100	0	0	320.916	Bifidobacterium adolescentis
MM0380	38	257726	2296302	59.97	118821	7	99.88	0	0	532.959	Bifidobacterium longum
MM0381	39	314923	2443120	58.96	122369	7	100	0	0	219.249	Bifidobacterium breve
MM0384	40	310462	2169039	62.81	125698	6	99.9	0	0	565.823	Bifidobacterium bifidum
MM0386	32	467452	2432685	59.99	177046	5	99.95	0	0	476.627	Bifidobacterium longum
MM0387	13	867183	2298935	59.37	511570	2	100	0	0	406.21	Bifidobacterium adolescentis
MM0390	36	316382	2193837	62.71	115434	5	99.9	0	0	491.011	Bifidobacterium bifidum
MM0391	14	810903	2177544	56.2	303507	2	100	0.16	0	211.86	Bifidobacterium pseudocatenulatum
MM0392	77	205802	2423299	60.15	82033	11	100	0	0	178.903	Bifidobacterium longum
MM0393	11	461634	2323202	58.7	373680	3	100	0	0	431.709	Bifidobacterium breve
MM0394	10	713951	2316787	58.71	461638	2	100	0	0	496.063	Bifidobacterium breve
MM0396	12	713979	2317277	58.71	461624	2	100	0	0	451.138	Bifidobacterium breve
MM0397	18	541475	2321628	58.61	366086	3	100	0.16	0	409.158	Bifidobacterium breve
MM0398	14	681038	1937113	58.38	577130	2	83.92	0.69	0	205.12	Parascardovia_denticolens_F0305.fna
MM0402	14	588310	2153046	62.69	401906	3	99.9	0	0	411.51	Bifidobacterium bifidum
MM0406	68	235746	2330666	59.88	98885	8	100	0	0	494.035	Bifidobacterium longum
MM0407	33	374031	2137179	62.82	129210	5	99.9	0	0	172.775	Bifidobacterium bifidum
MM0411	11	793971	2232656	59.36	471076	2	100	0.25	0	417.419	Bifidobacterium adolescentis
MM0414	68	190614	2304358	60.13	62464	12	100	0	0	441.041	Bifidobacterium longum
MM0416	9	1278914	2229957	56.2	1278914	1	100	0.7	33.33	389.059	Bifidobacterium pseudocatenulatum
MM0418	12	381581	2195739	62.77	218869	4	99.9	0	0	114.909	Bifidobacterium bifidum
MM0419	14	408561	2278237	62.78	333072	3	99.9	0	0	442.668	Bifidobacterium bifidum
MM0420	26	541460	2324006	58.6	192709	4	100	0.41	0	502.584	Bifidobacterium breve
MM0422	45	222174	2342416	60.11	134994	7	100	0	0	386.083	Bifidobacterium longum
MM0423	38	237381	2344493	60.11	160470	6	100	0	0	89.2067	Bifidobacterium longum
MM0425	31	387037	2475212	60.17	199097	5	100	0	0	301.218	Bifidobacterium longum
MM0426	12	1203779	2110536	59.25	1203779	1	100	0	0	434.526	Bifidobacterium adolescentis
MM0427	27	310121	2266799	60.09	193123	5	100	0	0	469.987	Bifidobacterium longum
MM0429	28	490657	2329468	62.68	150976	5	99.9	0.12	0	423.174	Bifidobacterium bifidum
MM0430	32	443925	2373883	58.93	263187	4	100	0	0	375.119	Bifidobacterium breve
MM0431	13	884097	2193676	62.86	494507	2	99.9	0	0	351.742	Bifidobacterium bifidum
MM0432	16	798588	2182627	62.92	548666	2	99.9	0	0	525.525	Bifidobacterium bifidum
MM0434	13	848253	2179532	62.86	499382	2	99.9	0	0	533.509	Bifidobacterium bifidum
MM0436	21	541718	2365849	58.24	281616	3	100	0.16	0	374.768	Bifidobacterium breve
MM0439	15	625220	2173446	59.48	326945	3	100	0	0	515.257	Bifidobacterium adolescentis
MM0441	31	361456	2311961	60.11	218195	4	100	0	0	373.27	Bifidobacterium longum
MM0444	14	771400	2210627	56.51	349524	2	100	0.65	0	470.016	Bifidobacterium pseudocatenulatum
MM0445	15	959319	2215012	62.67	343960	2	99.9	0	0	376.954	Bifidobacterium bifidum
MM0448	46	376798	2465816	59.9	133071	6	100	0.02	100	123.335	Bifidobacterium longum
MM0450	30	392095	2305198	60.13	258721	4	100	0	0	373.796	Bifidobacterium longum
MM0451	31	541521	2613282	59.35	204566	5	100	0.65	0	338.302	Bifidobacterium breve
MM0452	19	282893	1921597	60.49	179099	5	100	0	0	513.805	Bifidobacterium animalis
MM0456	24	373818	2022816	59.43	151633	5	98.37	0.59	0	135.316	Bifidobacterium angulatum
MM0457	14	461619	2021348	59.43	260132	3	98.37	0.59	0	455.232	Bifidobacterium angulatum
MM0458	56	195210	2487558	59.81	93947	10	100	0.02	100	421.946	Bifidobacterium longum
MM0459	58	195800	2488444	59.82	93949	10	99.98	0	0	326.786	Bifidobacterium longum
MM0460	13	867148	2299002	59.37	493321	2	100	0	0	361.779	Bifidobacterium adolescentis
MM0461	15	866956	2300185	59.37	511894	2	100	0	0	372.83	Bifidobacterium adolescentis
MM0462	28	707896	2301300	59.94	277488	3	100	0	0	390.732	Bifidobacterium longum
MM0464	20	370727	2224464	59.95	259840	4	100	0	0	398.614	Bifidobacterium longum
MM0465	18	387451	2278164	60.13	252628	4	100	0	0	487.272	Bifidobacterium longum
MM0466	42	370671	2292959	60.01	205137	5	99.51	0	0	356.268	Bifidobacterium longum
MM0467	34	370606	2274210	60.13	205136	4	99.51	0	0	365.343	Bifidobacterium longum
MM0474	23	282766	1922113	60.5	179113	5	100	0	0	466.263	Bifidobacterium animalis
MM0476	22	414005	2185337	62.82	195318	4	99.85	0	0	453.797	Bifidobacterium bifidum
MM0478	22	965986	2238785	60.02	297362	2	100	0	0	430.927	Bifidobacterium longum
MM0482	14	832563	2254538	59.34	488791	2	100	0	0	189.774	Bifidobacterium adolescentis
MM0489	21	365220	2129030	59.4	253160	4	100	0	0	598.455	Bifidobacterium adolescentis
