# Supplementary material for: Detailed mapping of Bifidobacterium strain transmission from mother to infant via a dual culture-based and metagenomic approach
Source: Nat Commun. 2023 May 25;14:3015. doi: 10.1038/s41467-023-38694-0 (PMC10213049; doi:10.1038/s41467-023-38694-0)
Supplement: Supplementary file 6 — Supplementary Data 3 [file 41467_2023_38694_MOESM6_ESM.xlsx]

## Sheet: Sheet1
Supplementary Data 3 | Summary of transmission events with data by method
Dyad	Method of detection	Species	From	To	Source_type
1	inStrain	Bacteroides dorei	PB001_L	PC001_1M	Stool
1	StrainPhlAn3 (Refined Threshold)	Bacteroides dorei	PB001_L	PC001_1M	Stool
1	Culture Isolation	Bifidobacterium bifidum	PB001_L	PC001_1M	Stool
1	inStrain	Bifidobacterium bifidum	PB001_L	PC001_1M	Stool
1	StrainPhlAn3 (Refined Threshold)	Bifidobacterium bifidum	PB001_L	PC001_1M	Stool
2	StrainPhlAn3 (Refined Threshold)	Bacteroides dorei	PB002_L	PC002_1M	Stool
2	Culture Isolation	Bifidobacterium breve	PB002_L	PC002_1M	Stool
2	Culture Isolation	Bifidobacterium longum	PB002_L	PC002_1M	Stool
2	StrainPhlAn3 (Refined Threshold)	Bifidobacterium longum	PB002_L	PC002_1M	Stool
3	inStrain	Bacteroides uniformis	PB003_E	PC003_1M	Stool
3	StrainPhlAn3 (Refined Threshold)	Bacteroides uniformis	PB003_L	PC003_1M	Stool
3	StrainPhlAn3 (Refined Threshold)	Bacteroides vulgatus	PB003_E	PC003_1M	Stool
3	Culture Isolation	Bifidobacterium breve	PB003_L	PC003_1M	Stool
4	StrainPhlAn3 (Refined Threshold)	Bacteroides coprophilus	PB004_L	PC004_1M	Stool
4	StrainPhlAn3 (Refined Threshold)	Bacteroides dorei	PB004_E	PC004_1M	Stool
4	StrainPhlAn3 (Refined Threshold)	Barnesiella intestinihominis	PB004_L	PC004_1M	Stool
4	Culture Isolation	Bifidobacterium breve	PB004_L	PC004_1W	Stool
7	inStrain	Bifidobacterium bifidum	PB007_E	PC007_1M	Stool
7	StrainPhlAn3 (Refined Threshold)	Bifidobacterium bifidum	PB007_E	PC007_1M	Stool
7	StrainPhlAn3 (Refined Threshold)	Collinsella aerofaciens	PB007_L	PC007_1M	Stool
7	inStrain	Megasphaera massiliensis	PB007_E	PC007_1M	Stool
7	StrainPhlAn3 (Refined Threshold)	Megasphaera sp DISK 18	PB007_E	PC007_1M	Stool
8	inStrain	Bacteroides dorei	PB008_E	PC008_1M	Stool
8	StrainPhlAn3 (Refined Threshold)	Bacteroides dorei	PB008_L	PC008_1M	Stool
8	Culture Isolation	Bifidobacterium breve	PB008_L	PC008_1M	Stool
8	StrainPhlAn3 (Refined Threshold)	Veillonella parvula	PO008_E	PC008_1M	Oral
9	Culture Isolation	Bifidobacterium bifidum	PB009_L	PC009_1W	Stool
9	StrainPhlAn3 (Refined Threshold)	Bifidobacterium bifidum	PB009_L	PC009_1M	Stool
10	Culture Isolation	Bifidobacterium bifidum	PB010_L	PC010_1M	Stool
10	StrainPhlAn3 (Refined Threshold)	Bifidobacterium bifidum	PB010_L	PC010_1M	Stool
10	StrainPhlAn3 (Refined Threshold)	Bifidobacterium longum	PB010_E	PC010_1M	Stool
10	Mixed (inStrain and Culture isolation)	Bifidobacterium longum	PB010_L	PC010_1M	Stool
13	inStrain	Akkermansia muciniphila	PB013_1M	PC013_1M	Stool
13	StrainPhlAn3 (Refined Threshold)	Akkermansia muciniphila	PB013_L	PC013_1M	Stool
13	inStrain	Bacteroides eggerthii	PB013_1M	PC013_1M	Stool
14	Culture Isolation	Bifidobacterium adolescentis	PB014_L	PC014_1M	Stool
14	StrainPhlAn3 (Refined Threshold)	Bifidobacterium adolescentis	PB014_E	PC014_1M	Stool
16	StrainPhlAn3 (Refined Threshold)	Bifidobacterium longum	PB016_E	PC016_1M	Stool
16	inStrain	Sutterella wadsworthensis	PB016_1M	PC016_1M	Stool
21	StrainPhlAn3 (Refined Threshold)	Collinsella aerofaciens	PB021_E	PC021_1M	Stool
29	inStrain	Bacteroides dorei	PB029_E	PC029_1M	Stool
29	StrainPhlAn3 (Refined Threshold)	Bacteroides dorei	PB029_E	PC029_1M	Stool
29	StrainPhlAn3 (Refined Threshold)	Ruminococcus gnavus	PB029_E	PC029_1M	Stool
30	StrainPhlAn3 (Refined Threshold)	Bacteroides intestinalis	PB030_E	PC030_1M	Stool
30	StrainPhlAn3 (Refined Threshold)	Bacteroides stercoris	PB030_L	PC030_1M	Stool
30	Culture Isolation	Bifidobacterium breve	PB030_L	PC030_1M	Stool
36	Culture Isolation	Bifidobacterium breve	PB036_L	PC036_1W	Stool
39	inStrain	Bacteroides massiliensis	PB039_L	PC039_1M	Stool
39	inStrain	Bacteroides stercoris	PB039_L	PC039_1M	Stool
39	StrainPhlAn3 (Refined Threshold)	Bacteroides stercoris	PB039_E	PC039_1M	Stool
39	inStrain	Bacteroides vulgatus	PB039_L	PC039_1M	Stool
39	StrainPhlAn3 (Refined Threshold)	Bacteroides vulgatus	PB039_E	PC039_1M	Stool
39	StrainPhlAn3 (Refined Threshold)	Bifidobacterium adolescentis	PB039_E	PC039_1M	Stool
39	StrainPhlAn3 (Refined Threshold)	Bifidobacterium longum	PB039_E	PC039_1M	Stool
39	StrainPhlAn3 (Refined Threshold)	Collinsella aerofaciens	PB039_E	PC039_1M	Stool
41	inStrain	Alistipes onderdonkii	PB041_E	PC041_1W	Stool
42	Mixed (inStrain and Culture isolation)	Bifidobacterium breve	PV042_L	PC042_DEL	Vaginal
43	StrainPhlAn3 (Refined Threshold)	Bacteroides vulgatus	PB043_E	PC043_1M	Stool
49	Culture Isolation	Bifidobacterium longum	PB049_L	PC049_1M	Stool
50	inStrain	Bacteroides fragilis	PB050_L	PC050_1M	Stool
50	StrainPhlAn3 (Refined Threshold)	Bacteroides uniformis	PB050_E	PC050_1M	Stool
50	Culture Isolation	Bifidobacterium longum	PB050_L	PC050_1W	Stool
50	StrainPhlAn3 (Refined Threshold)	Bifidobacterium longum	PB050_L	PC050_1M	Stool
53	inStrain	Bacteroides dorei	PB053_E	PC053_1M	Stool
53	StrainPhlAn3 (Refined Threshold)	Bacteroides dorei	PB053_E	PC053_1M	Stool
57	StrainPhlAn3 (Refined Threshold)	Bacteroides vulgatus	PB057_L	PC057_1W	Stool
58	Mixed (inStrain and Culture isolation)	Bifidobacterium adolescentis	PB058_L	PC058_1M	Stool
59	StrainPhlAn3 (Refined Threshold)	Bacteroides uniformis	PB059_E	PC059_2W	Stool
59	StrainPhlAn3 (Refined Threshold)	Bacteroides vulgatus	PB059_E	PC059_1M	Stool
59	inStrain	Bifidobacterium bifidum	PB059_L	PC059_2W	Stool
59	StrainPhlAn3 (Refined Threshold)	Bifidobacterium bifidum	PB059_L	PC059_2W	Stool
59	Mixed (inStrain and Culture isolation)	Bifidobacterium longum	PB059_L	PC059_1M	Stool
62	inStrain	Bifidobacterium longum	PB062_L	PC062_1M	Stool
62	StrainPhlAn3 (Refined Threshold)	Bifidobacterium longum	PB062_L	PC062_1M	Stool
64	inStrain	Bacteroides vulgatus	PB064_L	PC064_1M	Stool
64	StrainPhlAn3 (Refined Threshold)	Bacteroides vulgatus	PB064_L	PC064_1M	Stool
65	StrainPhlAn3 (Refined Threshold)	Bacteroides vulgatus	PB065_L	PC065_1M	Stool
66	inStrain	Bacteroides fragilis	PB066_E	PC066_1M	Stool
66	StrainPhlAn3 (Refined Threshold)	Bacteroides uniformis	PB066_L	PC066_1M	Stool
72	inStrain	Bifidobacterium breve	PV072_L	PC072_1M	Vaginal
72	StrainPhlAn3 (Refined Threshold)	Bifidobacterium breve	PV072_L	PC072_DEL	Vaginal
74	StrainPhlAn3 (Refined Threshold)	Bacteroides uniformis	PB074_L	PC074_1M	Stool
74	StrainPhlAn3 (Refined Threshold)	Bifidobacterium longum	PB074_E	PC074_1M	Stool
75	inStrain	Bacteroides caccae	PV075_E	PC075_1M	Vaginal
75	inStrain	Bifidobacterium breve	PV075_E	PC075_1M	Vaginal
75	StrainPhlAn3 (Refined Threshold)	Bifidobacterium breve	PV075_E	PC075_1W	Vaginal
78	StrainPhlAn3 (Refined Threshold)	Bacteroides vulgatus	PB078_E	PC078_1W	Stool
79	Culture Isolation	Bifidobacterium bifidum	PB079_L	PC079_3M	Stool
80	StrainPhlAn3 (Refined Threshold)	Bacteroides dorei	PB080_L	PC080_1M	Stool
80	StrainPhlAn3 (Refined Threshold)	Bacteroides uniformis	PB080_L	PC080_1W	Stool
81	inStrain	Bacteroides vulgatus	PB081_L	PC081_DEL	Stool
81	StrainPhlAn3 (Refined Threshold)	Bacteroides vulgatus	PB081_L	PC081_DEL	Stool
81	StrainPhlAn3 (Refined Threshold)	Escherichia coli	PB081_E	PC081_1M	Stool
82	inStrain	Bacteroides vulgatus	PB082_L	PC082_1M	Stool
82	StrainPhlAn3 (Refined Threshold)	Bacteroides vulgatus	PB082_L	PC082_1M	Stool
83	StrainPhlAn3 (Refined Threshold)	Bifidobacterium adolescentis	PB083_E	PC083_1M	Stool
87	inStrain	Bacteroides dorei	PB087_L	PC087_1M	Stool
87	StrainPhlAn3 (Refined Threshold)	Bacteroides dorei	PB087_L	PC087_1M	Stool
87	StrainPhlAn3 (Refined Threshold)	Bacteroides uniformis	PB087_E	PC087_1M	Stool
87	inStrain	Bacteroides vulgatus	PB087_L	PC087_1M	Stool
87	StrainPhlAn3 (Refined Threshold)	Bacteroides vulgatus	PB087_L	PC087_1M	Stool
87	StrainPhlAn3 (Refined Threshold)	Barnesiella intestinihominis	PB087_L	PC087_1M	Stool
87	StrainPhlAn3 (Refined Threshold)	Bifidobacterium longum	PB087_E	PC087_1W	Stool
87	StrainPhlAn3 (Refined Threshold)	Collinsella aerofaciens	PB087_E	PC087_1M	Stool
87	inStrain	Phascolarctobacterium faecium	PB087_L	PC087_1M	Stool
89	inStrain	Bacteroides cellulosilyticus	PB089_L	PC089_1M	Stool
89	StrainPhlAn3 (Refined Threshold)	Bacteroides cellulosilyticus	PB089_L	PC089_1M	Stool
92	inStrain	Bacteroides vulgatus	PB092_E	PC092_1M	Stool
92	StrainPhlAn3 (Refined Threshold)	Bacteroides vulgatus	PB092_L	PC092_1M	Stool
92	Culture Isolation	Bifidobacterium longum	PB092_L	PC092_1W	Stool
92	StrainPhlAn3 (Refined Threshold)	Bifidobacterium longum	PB092_E	PC092_1M	Stool
93	StrainPhlAn3 (Refined Threshold)	Bacteroides vulgatus	PB093_E	PC093_1M	Stool
93	Mixed (inStrain and Culture isolation)	Bifidobacterium longum	PB093_L	PC093_1M	Stool
97	Culture Isolation	Bifidobacterium bifidum	PB097_L	PC097_1M	Stool
97	StrainPhlAn3 (Refined Threshold)	Bifidobacterium bifidum	PB097_E	PC097_1M	Stool
97	StrainPhlAn3 (Refined Threshold)	Escherichia coli	PB097_E	PC097_1M	Stool
97	inStrain	GGB32884 SGB58188	PB097_E	PC097_1M	Stool
99	StrainPhlAn3 (Refined Threshold)	Bifidobacterium longum	PB099_E	PC099_1M	Stool
99	Mixed (inStrain and Culture isolation)	Bifidobacterium longum	PB099_E	PC099_1M	Stool
102	StrainPhlAn3 (Refined Threshold)	Bacteroides uniformis	PB102_L	PC102_1M	Stool
102	StrainPhlAn3 (Refined Threshold)	Bifidobacterium adolescentis	PB102_L	PC102_1M	Stool
102	Culture Isolation	Bifidobacterium breve	PB102_L	PC102_1W	Stool
103	inStrain	Bacteroides vulgatus	PB103_L	PC103_1M	Stool
103	StrainPhlAn3 (Refined Threshold)	Bacteroides vulgatus	PB103_L	PC103_1M	Stool
103	Culture Isolation	Bifidobacterium bifidum	PB103_L	PC103_1M	Stool
103	Culture Isolation	Bifidobacterium longum	PB103_L	PC103_1M	Stool
104	Culture Isolation	Bifidobacterium bifidum	PB104_L	PC104_1W	Stool
104	inStrain	Bifidobacterium bifidum	PB104_L	PC104_1M	Stool
104	StrainPhlAn3 (Refined Threshold)	Bifidobacterium bifidum	PB104_L	PC104_1W	Stool
105	StrainPhlAn3 (Refined Threshold)	Bacteroides uniformis	PB105_E	PC105_1M	Stool
105	inStrain	Bifidobacterium adolescentis	PB105_E	PC105_1M	Stool
105	StrainPhlAn3 (Refined Threshold)	Bifidobacterium adolescentis	PB105_E	PC105_1M	Stool
105	StrainPhlAn3 (Refined Threshold)	Bifidobacterium longum	PB105_E	PC105_1M	Stool
105	Mixed (inStrain and Culture isolation)	Bifidobacterium longum	PB105_L	PC105_1M	Stool
106	Culture Isolation	Bifidobacterium bifidum	PB106_L	PC106_1M	Stool
106	inStrain	Bifidobacterium bifidum	PB106_L	PC106_1M	Stool
106	StrainPhlAn3 (Refined Threshold)	Bifidobacterium bifidum	PB106_L	PC106_1M	Stool
106	Culture Isolation	Bifidobacterium breve	PB106_L	PC106_1M	Stool
107	Culture Isolation	Bifidobacterium longum	PB107_L	PC107_1M	Stool
108	StrainPhlAn3 (Refined Threshold)	Bacteroides vulgatus	PB108_E	PC108_1M	Stool
109	inStrain	Bacteroides uniformis	PB109_E	PC109_1W	Stool
109	inStrain	Bacteroides uniformis	PB109_E	PC109_1W	Stool
109	StrainPhlAn3 (Refined Threshold)	Bacteroides uniformis	PB109_E	PC109_1M	Stool
109	StrainPhlAn3 (Refined Threshold)	Bifidobacterium longum	PB109_E	PC109_1W	Stool
110	StrainPhlAn3 (Refined Threshold)	Bifidobacterium adolescentis	PB110_E	PC110_1M	Stool
114	inStrain	Bacteroides stercoris	PB114_L	PC114_1M	Stool
114	StrainPhlAn3 (Refined Threshold)	Bacteroides stercoris	PB114_L	PC114_1W	Stool
114	StrainPhlAn3 (Refined Threshold)	Bacteroides uniformis	PB114_E	PC114_1M	Stool
114	inStrain	Bacteroides vulgatus	PB114_L	PC114_1M	Stool
114	StrainPhlAn3 (Refined Threshold)	Bacteroides vulgatus	PB114_L	PC114_1M	Stool
117	StrainPhlAn3 (Refined Threshold)	Collinsella aerofaciens	PB117_E	PC117_1M	Stool
120	inStrain	Bacteroides plebeius	PB120_L	PC120_1M	Stool
120	StrainPhlAn3 (Refined Threshold)	Bacteroides plebeius	PB120_L	PC120_1M	Stool
120	inStrain	Bacteroides vulgatus	PB120_L	PC120_1M	Stool
120	StrainPhlAn3 (Refined Threshold)	Bacteroides vulgatus	PB120_L	PC120_1M	Stool
120	Culture Isolation	Bifidobacterium bifidum	PB120_L	PC120_1W	Stool
120	inStrain	Bifidobacterium bifidum	PB120_L	PC120_1M	Stool
120	StrainPhlAn3 (Refined Threshold)	Bifidobacterium bifidum	PB120_L	PC120_1M	Stool
128	inStrain	Clostridium clostridioforme	PB128_1M	PC128_1M	Stool
128	inStrain	Ruthenibacterium lactatiformans	PB128_1M	PC128_1M	Stool
129	StrainPhlAn3 (Refined Threshold)	Akkermansia muciniphila	PB129_L	PC129_1M	Stool
129	StrainPhlAn3 (Refined Threshold)	Bacteroides stercoris	PB129_L	PC129_1M	Stool
129	inStrain	Bacteroides uniformis	PB129_E	PC129_DEL	Stool
129	StrainPhlAn3 (Refined Threshold)	Bacteroides uniformis	PB129_E	PC129_1M	Stool
129	inStrain	Bacteroides vulgatus	PB129_E	PC129_DEL	Stool
129	StrainPhlAn3 (Refined Threshold)	Bacteroides vulgatus	PB129_L	PC129_DEL	Stool
129	StrainPhlAn3 (Refined Threshold)	Bifidobacterium adolescentis	PB129_E	PC129_1M	Stool
133	inStrain	Lactobacillus gasseri	PV133_E	PC133_1M	Vaginal
133	StrainPhlAn3 (Refined Threshold)	Lactobacillus paragasseri	PV133_L	PC133_1M	Vaginal
133	inStrain	Streptococcus salivarius	PV133_E	PC133_1M	Vaginal
136	inStrain	Bacteroides coprocola	PB136_E	PC136_1W	Stool
136	StrainPhlAn3 (Refined Threshold)	Ruminococcus gnavus	PB136_L	PC136_1W	Stool
137	Culture Isolation	Bifidobacterium pseudocatenulatum	PB137_L	PC137_3M	Stool
138	Culture Isolation	Bifidobacterium bifidum	PB138_L	PC138_1W	Stool
138	StrainPhlAn3 (Refined Threshold)	Bifidobacterium breve	PV138_L	PC138_1M	Vaginal
141	Mixed (inStrain and Culture isolation)	Bifidobacterium breve	PB141_L	PC141_1M	Stool
146	StrainPhlAn3 (Refined Threshold)	Bacteroides dorei	PB146_E	PC146_1M	Stool
148	StrainPhlAn3 (Refined Threshold)	Bacteroides uniformis	PB148_L	PC148_1M	Stool
148	inStrain	Bacteroides vulgatus	PB148_L	PC148_1M	Stool
148	StrainPhlAn3 (Refined Threshold)	Bacteroides vulgatus	PB148_L	PC148_1M	Stool
152	StrainPhlAn3 (Refined Threshold)	Bacteroides uniformis	PB152_E	PC152_1W	Stool
152	StrainPhlAn3 (Refined Threshold)	Collinsella aerofaciens	PB152_E	PC152_1M	Stool
153	inStrain	Bacteroides vulgatus	PB153_L	PC153_1M	Stool
153	StrainPhlAn3 (Refined Threshold)	Bacteroides vulgatus	PB153_E	PC153_1M	Stool
154	StrainPhlAn3 (Refined Threshold)	Akkermansia muciniphila	PB154_E	PC154_1M	Stool
154	StrainPhlAn3 (Refined Threshold)	Bacteroides dorei	PB154_E	PC154_1M	Stool
154	StrainPhlAn3 (Refined Threshold)	Bacteroides uniformis	PB154_E	PC154_1M	Stool
154	inStrain	Bifidobacterium catenulatum	PB154_L	PC154_1M	Stool
156	StrainPhlAn3 (Refined Threshold)	Bacteroides vulgatus	PB156_E	PC156_1W	Stool
156	Culture Isolation	Bifidobacterium adolescentis	PB156_L	PC156_1M	Stool
156	StrainPhlAn3 (Refined Threshold)	Ruminococcus gnavus	PB156_E	PC156_1M	Stool
