# Supplementary material for: Detailed mapping of Bifidobacterium strain transmission from mother to infant via a dual culture-based and metagenomic approach
Source: Nat Commun. 2023 May 25;14:3015. doi: 10.1038/s41467-023-38694-0 (PMC10213049; doi:10.1038/s41467-023-38694-0)
Supplement: Supplementary file 7 — Supplementary Data 4 [file 41467_2023_38694_MOESM7_ESM.xlsx]

## Sheet: Sheet1
Supplementary Data 4 | Summary of sharing events
dyad.name1	spec.tax	SampleType.name1	SampleType.name2	Time.name1	Time.name2	Method
PX001	Bifidobacterium longum	Maternal Stool	Infant Stool Stool	1M	1M	StrainPhlAn
PX002	B. breve	Breast Milk	Infant Stool	3M	1M	inStrain
PX006	B. infantis	Breast Milk	Infant Stool	3M	1M	inStrain
PX008	B. breve	Breast Milk	Infant Stool	1M	1M	inStrain
PX010	B. longum	Breast Milk	Infant Stool	1M	1M	inStrain
PX013	Akkermansia_muciniphila|t__SGB9226	Maternal Stool	Infant Stool	1M	1M	inStrain
PX013	Bacteroides eggerthii	Maternal Stool	Infant Stool	1M	1M	StrainPhlAn
PX013	Bacteroides_eggerthii|t__SGB1829	Maternal Stool	Infant Stool	1M	1M	inStrain
PX013	Paraprevotella_clara|t__SGB1798	Maternal Stool	Infant Stool	1M	1M	inStrain
PX015	B. breve	Breast Milk	Infant Stool	1M	1M	inStrain
PX016	Sutterella_wadsworthensis|t__SGB9283	Maternal Stool	Infant Stool	1M	1M	inStrain
PX029	Escherichia coli	Maternal Stool	Infant Stool	1M	1M	StrainPhlAn
PX029	Escherichia virus P1	Maternal Stool	Infant Stool	1M	1M	StrainPhlAn
PX035	B. breve	Breast Milk	Infant Stool	1M	1M	inStrain
PX035	B. breve	Breast Milk	Infant Stool	1M	1M	inStrain
PX035	B. breve	Breast Milk	Infant Stool	3M	1M	inStrain
PX035	B. breve	Breast Milk	Infant Stool	3M	1M	inStrain
PX040	Bifidobacterium longum	Maternal Stool	Infant Stool	1M	1M	StrainPhlAn
PX043	Bacteroides vulgatus	Maternal Stool	Infant Stool	1M	1M	StrainPhlAn
PX067	B. bifidum	Maternal Stool	Infant Stool	1M	1M	inStrain
PX071	Ruminococcus gnavus	Maternal Stool	Infant Stool	1M	1M	StrainPhlAn
PX075	B. breve	Breast Milk	Infant Stool	1M	1M	inStrain
PX078	Bacteroides uniformis	Maternal Stool	Infant Stool	1M	1M	StrainPhlAn
PX079	Bifidobacterium adolescentis	Maternal Stool	Infant Stool	1M	1M	StrainPhlAn
PX081	Bifidobacterium bifidum	Maternal Stool	Infant Stool	1M	1M	StrainPhlAn
PX082	Bacteroides stercoris	Maternal Stool	Infant Stool	1M	1M	StrainPhlAn
PX094	Bifidobacterium adolescentis	Maternal Stool	Infant Stool	1M	1M	StrainPhlAn
PX096	Bacteroides uniformis	Maternal Stool	Infant Stool	1M	1M	StrainPhlAn
PX103	Bacteroides vulgatus	Maternal Stool	Infant Stool	1M	1M	StrainPhlAn
PX103	Bacteroides_vulgatus|t__SGB1814	Maternal Stool	Infant Stool	1M	1M	inStrain
PX107	B. bifidum	Breast Milk	Infant Stool	1M	1M	inStrain
PX109	B. breve	Breast Milk	Infant Stool	1M	1M	inStrain
PX109	Bacteroides uniformis	Maternal Stool	Infant Stool	1M	1M	StrainPhlAn
PX109	Bifidobacterium bifidum	Maternal Stool	Infant Stool	1M	1M	StrainPhlAn
PX114	Bacteroides_stercoris|t__SGB1830	Maternal Stool	Infant Stool	1M	1M	inStrain
PX128	Clostridium clostridioforme	Maternal Stool	Infant Stool	1M	1M	StrainPhlAn
PX128	Clostridium_clostridioforme|t__SGB4760	Maternal Stool	Infant Stool	1M	1M	inStrain
PX128	Ruthenibacterium_lactatiformans|t__SGB15271	Maternal Stool	Infant Stool	1M	1M	inStrain
PX129	Bacteroides stercoris	Maternal Stool	Infant Stool	1M	1M	StrainPhlAn
PX129	Bacteroides uniformis	Maternal Stool	Infant Stool	1M	1M	StrainPhlAn
PX129	Bacteroides_uniformis|t__SGB1836	Maternal Stool	Infant Stool	1M	1M	inStrain
PX133	Bacteroides dorei	Maternal Stool	Infant Stool	1M	1M	StrainPhlAn
PX138	B. breve	Breast Milk	Infant Stool	1M	1M	inStrain
PX152	B. breve	Breast Milk	Infant Stool	1M	1M	inStrain
PX152	Bifidobacterium breve	Breast Milk	Infant Stool	1M	1M	StrainPhlAn
PX035	B. breve	Breast Milk	Infant Stool	1M	1W	inStrain
PX035	B. breve	Breast Milk	Infant Stool	1M	1W	inStrain
PX035	B. breve	Breast Milk	Infant Stool	3M	1W	inStrain
PX035	B. breve	Breast Milk	Infant Stool	3M	1W	inStrain
PX041	Bacteroides dorei	Maternal Stool	Infant Stool	1M	1W	StrainPhlAn
PX043	Staphylococcus epidermidis	Breast Milk	Infant Stool	1M	1W	StrainPhlAn
PX057	B. breve	Breast Milk	Infant Stool	3M	1W	inStrain
PX075	B. breve	Breast Milk	Infant Stool	1M	1W	inStrain
PX075	Bacteroides_caccae|t__SGB1877	Maternal Stool	Infant Stool	1M	1W	inStrain
PX080	Bifidobacterium adolescentis	Maternal Stool	Infant Stool	1M	1W	StrainPhlAn
PX080	Parabacteroides_distasonis|t__SGB1934	Maternal Stool	Infant Stool	1M	1W	inStrain
PX103	Bacteroides_vulgatus|t__SGB1814	Maternal Stool	Infant Stool	1M	1W	inStrain
PX109	Bacteroides_uniformis|t__SGB1836	Maternal Stool	Infant Stool	1M	1W	inStrain
PX109	Bifidobacterium bifidum	Maternal Stool	Infant Stool	1M	1W	StrainPhlAn
PX114	Bacteroides stercoris	Maternal Stool	Infant Stool	1M	1W	StrainPhlAn
PX114	Bacteroides_stercoris|t__SGB1830	Maternal Stool	Infant Stool	1M	1W	inStrain
PX152	B. breve	Breast Milk	Infant Stool	1M	1W	inStrain
PX152	Bifidobacterium breve	Breast Milk	Infant Stool	1M	1W	StrainPhlAn
PX059	Bacteroides uniformis	Maternal Stool	Infant Stool	1M	2W	StrainPhlAn
PX129	Bacteroides vulgatus	Maternal Stool	Infant Stool	1M	DEL	StrainPhlAn
