# Supplementary material for: Detailed mapping of Bifidobacterium strain transmission from mother to infant via a dual culture-based and metagenomic approach
Source: Nat Commun. 2023 May 25;14:3015. doi: 10.1038/s41467-023-38694-0 (PMC10213049; doi:10.1038/s41467-023-38694-0)
Supplement: Supplementary file 8 — Supplementary Data 5 [file 41467_2023_38694_MOESM8_ESM.xlsx]

## Sheet: Sheet1
Supplementary Data 5 | Samples with multiple Bifidobacterium genomes
Individual	Species	Number of sequences
PB009	B. adolescentis	3
PB018	B. adolescentis	3
PB018	B. bifidum	2
PB021	B. adolescentis	2
PB031	B. adolescentis	2
PB034	B. adolescentis	2
PB041	B. bifidum	2
PB042	B. longum	2
PB049	B. pseudocatenulatum	2
PB052	B. bifidum	2
PB053	B. dentium	2
PB060	B. bifidum	2
PB063	B. adolescentis	4
PB066	B. bifidum	5
PB066	B. longum	2
PB066	B. pseudocatenulatum	3
PB067	B. adolescentis	4
PB075	B. adolescentis	2
PB077	B. adolescentis	3
PB077	B. bifidum	4
PB080	B. bifidum	3
PB082	B. adolescentis	4
PB087	B. adolescentis	2
PB091	B. bifidum	2
PB091	B. pseudocatenulatum	2
PB100	B. bifidum	3
PB103	B. angulatum	2
PB103	B. pseudocatenulatum	2
PB106	B. bifidum	2
PB106	B. longum	2
PB107	B. longum	6
PB108	B. adolescentis	5
PB118	B. breve	2
PB119	B. breve	2
PB119	B. pseudocatenulatum	2
PB120	B. bifidum	2
PB121	B. longum	2
PB129	B. longum	2
PB133	B. adolescentis	3
PB134	B. longum	3
PB135	B. adolescentis	2
PB148	B. longum	3
PB155	B. breve	2
PC009	B. bifidum	2
PC012	B. breve	2
PC025	B. dentium	4
PC035	B. breve	2
PC036	B. breve	2
PC038	B. dentium	2
PC042	B. breve	2
PC057	B. adolescentis	2
PC060	B. breve	3
PC061	B. longum	3
PC062	B. breve	2
PC063	B. dentium	2
PC064	B. breve	2
PC066	B. adolescentis	2
PC067	B. bifidum	3
PC067	B. pseudocatenulatum	3
PC074	B. longum	2
PC075	B. breve	2
PC078	B. adolescentis	2
PC082	B. dentium	2
PC087	B. infantis	3
PC091	B. breve	2
PC093	B. longum	2
PC094	B. pseudocatenulatum	3
PC106	B. bifidum	2
PC106	B. breve	2
PC116	B. breve	2
PC118	B. breve	4
PC128	B. breve	2
PC131	B. adolescentis	2
PC144	B. breve	3
PC153	B. longum	2
PM002	B. breve	2
PM004	B. breve	4
PM035	B. breve	4
PM108	B. pseudocatenulatum	2
PM118	B. breve	2
