# Supplementary material for: Detailed mapping of Bifidobacterium strain transmission from mother to infant via a dual culture-based and metagenomic approach
Source: Nat Commun. 2023 May 25;14:3015. doi: 10.1038/s41467-023-38694-0 (PMC10213049; doi:10.1038/s41467-023-38694-0)
Supplement: Supplementary file 9 — Supplementary Data 6 [file 41467_2023_38694_MOESM9_ESM.xlsx]

## Sheet: Table Sx
Supplementary Data 6 | HMO data in all samples with assignments of their secretor and Lewis status.
Sample ID	Secretor status	Lewis status
PB004_1M	N	P
PB006_1M	P	P
PB009_1M	P	P
PB010_1M	P	N
PB015_1M	N	P
PB017_1M	P	P
PB021_1M	N	P
PB024_1M	P	P
PB028_1M	P	P
PB034_1M	N	P
PB035_1M	N	P
PB037_1M	N	P
PB038_1M	P	P
PB040_1M	P	P
PB041_1M	N	P
PB043_1M	P	P
PB044_1M	P	P
PB045_1M	N	P
PB049_1M	N	P
PB050_1M	P	P
PB052_1M	P	P
PB056_1M	P	P
PB057_1M	P	P
PB058_1M	P	P
PB059_1M	P	P
PB060_1M	P	P
PB061_1M	P	P
PB062_1M	P	P
PB064_1M	P	P
PB065_1M	N	P
PB066_1M	N	P
PB067_1M	P	P
PB072_1M	P	P
PB073_1M	P	P
PB075_1M	P	P
PB077_1M	P	P
PB078_1M	P	P
PB081_1M	P	P
PB082_1M	P	P
PB083_1M	P	P
PB090_1M	P	P
PB091_1M	N	P
PB093_1M	P	P
PB096_1M	P	P
PB098_1M	N	P
PB107_1M	P	P
PB108_1M	P	P
PB109_1M	P	P
PB110_1M	P	P
PB112_1M	P	P
PB114_1M	P	P
PB115_1M	P	P
PB117_1M	N	P
PB119_1M	P	P
PB121_1M	N	P
PB123_1M	P	P
PB126_1M	P	P
PB129_1M	P	P
PB130_1M	P	P
PB131_1M	P	P
PB132_1M	N	P
PB133_1M	N	P
PB136_1M	P	P
PB137_1M	P	P
PB138_1M	P	N
PB139_1M	P	P
PB141_1M	P	P
PB146_1M	P	P
PB148_1M	N	P
PB154_1M	N	P
PB156_1M	P	P
PB157_1M	P	P
